# Supplementary material for: Comparison of MALDI-TOF-MS and RP-HPLC as Rapid Screening Methods for Wheat Lines With Altered Gliadin Compositions
Source: Front Plant Sci. 2020 Dec 4;11:600489. doi: 10.3389/fpls.2020.600489 (PMC7746642; doi:10.3389/fpls.2020.600489)
Supplement: Supplementary Table 1 — Grand average of hydropathicity index (GRAVY) for 28 full-length gliadin proteins of Chinese Spring with 2-DE spot volume of 0.4 or higher. [file Table_1.XLSX]

## Sheet: Supplementary Table1
	Supplementary Table 1. Grand average of hydropathicity index (GRAVY) for 28 full-length gliadin proteins of Chinese Spring with 2-DE spot volume of 0.4 or higher.
	Gliadins	Genea	GRAVYb	2-DE spot volume
	ω	ω-B6 (ω5)	-1.798	6.3
		ω-D2c (ω1,2)	-1.665	3.5
		ω-D3c (ω1,2)	-1.665	3.5
		ω-D1 (ω1,2)	-1.571	0.5
		ω-A4d (ω1,2)	-1.349	1.1
	α	α-B8	-1.08	0.9
		α-D5	-1.07	1.7
		α-B7	-1.054	0.5
		α-B14	-1.054	0.7
		α-B9	-1.053	0.9
		α-A2	-1.043	0.8
		α-D4	-1	1.4
		α-D6	-0.978	0.4
		α-D8	-0.978	2.1
		α-A4	-0.947	1.8
		α-A1	-0.944	1.4
		α-A6	-0.923	0.5
		α-A10	-0.9	0.8
	γ	γ-A1	-1.012	1.9
		γ-B4	-0.95	1.9
		γ-B1	-0.87	0.4
		γ-D2	-0.857	1.7
		γ-A3c	-0.832	2.9
		γ-A4c	-0.832	2.9
		γ-D1	-0.798	1.1
		γ-B2	-0.796	0.4
		γ-B6	-0.698	0.8
	δ	δ-D1	-1.036	0.9
	aThe genes encoding full-length gliadin proteins of CS with 2DE spot volume of 0.4 or higher reported by Altenbach et al. 2020
	bhttps://web.expasy.org/protparam/
	cGenes encode identical proteins
	dConsidered pseudogenes in Hho et al. 2018a but they contained stop codon near 3'end resulting in truncated proteins reported by Altenbach et al. 2018 and 2020
